# Supplementary material for: A Systematic Review and Meta-Analysis on the Effect of Nature Exposure Dose on Adults with Mental Illness
Source: Behav Sci (Basel). 2025 Jan 31;15(2):153. doi: 10.3390/bs15020153 (PMC11851813; doi:10.3390/bs15020153)
Supplement: Supplementary file 1 [file behavsci-15-00153-s001.zip]

Archive with 5 entries (5 files):
- Supplementary A for dosage-Search-Strategies-PRISMA-S.pdf
- Supplementary B for dosage - List of Studies with MI.pdf
- Supplementary C for dosage_List of Studies with Sx of MI.pdf
- Supplementary D  for dosage-BibliographyExludedStudiesWithReasons.pdf
- Supplementary E for dosage-BibliographyInludedStudiesWithReasons.pdf
